# Supplementary material for: Reactive oxygen production induced by near-infrared radiation in three strains of the Chl d-containing cyanobacterium Acaryochloris marina
Source: F1000Res. 2013 Mar 13;2:44. Originally published 2013 Feb 13. [Version 2] doi: 10.12688/f1000research.2-44.v2 (PMC3894803; doi:10.12688/f1000research.2-44.v2)
Supplement: ROS-induced ethylene production in the three Acaryochloris sp. strains MBIC11017, HICR111A and the novel strain CRS. — (A) Cleveland dot-plot of ROS production (in nl Ethylene h-1 µg-1 Chl d) measured during exposure of VIS or NIR adapted Acaryochloris cells to either VIS (blue dots, 340-480 µmol photons m-2 s-1, as denoted on the graph) or NIR (red squares, 400 µmol photons m-2 s-1). (C) Action spectrum of ROS-induced ethylene production (nl Ethylene h-1 µg-1 Chl d) in VIS or NIR adapted strains MBIC11017 and HICR111A. Due to lack of sufficient culture material, action spectra were not determined for Acaryochloris strain CRS. Peak emissions of the monochromatic LEDs used for illumination were: red (645nm), amber (595nm), green (535nm), cyan (495nm) and blue (470nm). The irradiance in this experiment was adjusted to 300 µmol photons m-2 s-1. [file f1000research-2-1267-s0000.tgz]

Archive with 1 entries (1 files):
- Lars_Behrendt_raw_data.xlsx
