# Supplementary material for: Reactive oxygen production induced by near-infrared radiation in three strains of the Chl d-containing cyanobacterium Acaryochloris marina
Source: F1000Res. 2013 Mar 13;2:44. Originally published 2013 Feb 13. [Version 2] doi: 10.12688/f1000research.2-44.v2 (PMC3894803; doi:10.12688/f1000research.2-44.v2)
Supplement: ROS-induced ethylene production in the three Acaryochloris sp. strains MBIC11017, HICR111A and the novel strain CRS. — (A) Cleveland dot-plot of ROS production (in nl Ethylene h-1 µg-1 Chl d) measured during exposure of VIS or NIR adapted Acaryochloris cells to either VIS (blue dots, 340-480 µmol photons m-2 s-1, as denoted on the graph) or NIR (red squares, 400 µmol photons m-2 s-1). (C) Action spectrum of ROS-induced ethylene production (nl Ethylene h-1 µg-1 Chl d) in VIS or NIR adapted strains MBIC11017 and HICR111A. Due to lack of sufficient culture material, action spectra were not determined for Acaryochloris strain CRS. Peak emissions of the monochromatic LEDs used for illumination were: red (645nm), amber (595nm), green (535nm), cyan (495nm) and blue (470nm). The irradiance in this experiment was adjusted to 300 µmol photons m-2 s-1. [file f1000research-2-1267-s0000.tgz › Lars_Behrendt_raw_data.xlsx]

## Sheet: Raw data Figure 2A
Data plotted in figure 2 A
Strain	Grown under	Exposed to	Photon concentration [µmol m-2 s-1]	Ethylen [nl h-1 µg-1 Chl d]
MBIC11017	NIR	NIR	400	0.0751165
		VIS	480	0.678571
MBIC11017	VIS	NIR	400	0.0326632
		VIS	340	0.173208
HICR111A	NIR	NIR	400	0.11126
		VIS	480	0.815129
HICR111A	VIS	NIR	400	0.0183155
		VIS	480	0.110826
CRS	NIR	NIR	400	0.025257
		VIS	340	0.0367965
CRS	VIS	NIR	400	0.0539286
		VIS	340	0.252232

## Sheet: Raw data Figure 2C
Data plotted in figure 2 C
		Ethylen emission in [nl h-1 µg-1 Chl d] after exposure to 400 µmol m-2 s-1 photons of
Strain	Grown under	Blue [470 nm]	Cyan [495 nm]	Green [535 nm]	Amber [595 nm]	Red [645 nm]
MBIC11017	NIR	0.333204	0.259381	0.187888	0.085986	0.163043
MBIC11017	VIS	0.109648	0.133254	0.0484006	0.0316675	0.0296441
HICR111A	NIR	0.184177	0.112302	0.0800595	0.0954861	0.0916171
HICR111A	VIS	0.0936651	0.081749	0.0585619	0.00624661	0.019266
